# Supplementary material for: Identification and Management of Pediatric Sepsis: A Medical Student Curricular Supplement for PICU and NICU Rotations
Source: MedEdPORTAL. 2021 Apr 23;17:11142. doi: 10.15766/mep_2374-8265.11142 (PMC8063627; doi:10.15766/mep_2374-8265.11142)
Supplement: Supplementary file 1 — Pre- & Posttest.docxModule 1 - Pediatric Shock.pptxScript 1 - Pediatric Shock.docxModule 2 - Pediatric Sepsis.pptxScript 2 - Pediatric Sepsis.docxModule 3 - Management of Sepsis & Septic Shock.pptxScript 3 - Management of Sepsis & Septic Shock. docxModule 4 - Hemodynamics & Pressor Support.pptxScript 4 - Hemodynamics & Pressor Support.docxSimulation Case 1.docxSimulation Case 2.docxSimulation Case 3.docxPostsimulation Review Quiz.pptx [file mep_2374-8265.11142-s001.zip]

Archive with 14 entries (14 files):
- A. Pre- & Posttest.docx
- B. Module 1 - Pediatric Shock.pptx
- C. Script 1 - Pediatric Shock.docx
- D. Module 2 - Pediatric Sepsis.pptx
- E. Script 2 - Pediatric Sepsis.docx
- Educational_Summary_Report_11142.pdf
- F. Module 3 - Management of Sepsis & Septic Shock.pptx
- G. Script 3 - Management of Sepsis & Septic Shock.docx
- H. Module 4 - Hemodynamics & Pressor Support.pptx
- I. Script 4 - Hemodyanics & Pressor Support.docx
- J. Simulation Case 1.docx
- K. Simulation Case 2.docx
- L. Simulation Case 3.docx
- M. Postsimulation Review Quiz.pptx
